# Supplementary material for: Comparing Pool‐seq, Rapture, and GBS genotyping for inferring weak population structure: The American lobster (Homarus americanus) as a case study
Source: Ecol Evol. 2019 May 26;9(11):6606–23. doi: 10.1002/ece3.5240 (PMC6580275; doi:10.1002/ece3.5240)
Supplement: Supplementary file 1 [file ECE3-9-6606-s001.zip]

Archive with 8 entries (8 files):
- ece35240-sup-0001-AppendixS1/ece35240-sup-0001-TableS1.docx
- ece35240-sup-0001-AppendixS1/ece35240-sup-0002-TableS2.docx
- ece35240-sup-0001-AppendixS1/ece35240-sup-0003-TableS3.docx
- ece35240-sup-0001-AppendixS1/ece35240-sup-0004-TableS4.docx
- ece35240-sup-0001-AppendixS1/ece35240-sup-0005-FigS1.pdf
- ece35240-sup-0001-AppendixS1/ece35240-sup-0006-FigS2.pdf
- ece35240-sup-0001-AppendixS1/ece35240-sup-0007-FigS3.pdf
- ece35240-sup-0001-AppendixS1/ece35240-sup-0008-AppendixS1.docx
